# Supplementary material for: Comparative Analysis of the Ovary Transcriptome among Wanyue Black and Yorkshire Gilts Using RNA-Seq
Source: Vet Sci. 2024 Mar 4;11(3):115. doi: 10.3390/vetsci11030115 (PMC10975710; doi:10.3390/vetsci11030115)
Supplement: Supplementary file 1 [file vetsci-11-00115-s001.zip]

Archive with 3 entries (3 files):
- Supplement_Table_1.xls
- Supplement_Table_2.xls
- Supplement_Table_3.xls
