# Supplementary material for: Comparative Analysis of the Ovary Transcriptome among Wanyue Black and Yorkshire Gilts Using RNA-Seq
Source: Vet Sci. 2024 Mar 4;11(3):115. doi: 10.3390/vetsci11030115 (PMC10975710; doi:10.3390/vetsci11030115)
Supplement: Supplementary file 1 [file vetsci-11-00115-s001.zip › Supplement_Table_1.xls]

## Sheet: Sheet1
Table S1. Summary of sequencing reads aligned with the Sus Scrofa genome.
sample	YK1	YK2	YK3	YKYB1	YKYB2	YKYB3
raw_reads	44742752	44373178	41262466	45759246	45659878	43762128
raw_bases	6.71G	6.66G	6.19G	6.86G	6.85G	6.56G
clean_reads	43583702	43221962	40179004	44470882	44294788	42859424
clean_bases	6.54G	6.48G	6.03G	6.67G	6.64G	6.43G
error_rate	0.03	0.03	0.03	0.03	0.03	0.03
Q20	95.84	95.75	95.79	96.03	95.67	95.6
Q30	89.99	89.77	89.84	90.31	89.58	89.41
GC_pct	51.69	52.27	52.27	52.22	52.83	51.69
total_reads	43583702	43221962	40179004	44470882	44294788	42859424
total_map	40720649(93.43%)	40534869(93.78%)	37568308(93.5%)	41768152(93.92%)	41514826(93.72%)	39642895(92.5%)
unique_map	39878314(91.5%)	39656930(91.75%)	36749744(91.47%)	40761844(91.66%)	40510555(91.46%)	38759198(90.43%)
