# Supplementary material for: Comparative Analysis of the Ovary Transcriptome among Wanyue Black and Yorkshire Gilts Using RNA-Seq
Source: Vet Sci. 2024 Mar 4;11(3):115. doi: 10.3390/vetsci11030115 (PMC10975710; doi:10.3390/vetsci11030115)
Supplement: Supplementary file 1 [file vetsci-11-00115-s001.zip › Supplement_Table_2.xls]

## Sheet: Supplement_Table_2
Table S2. The GO analyses of DEGs
GO_ID	num	pvalue	per	ratio	class	ID	Descrption	Pvalue	Qvalue	Up	Down	fg_num	bg_num
GO:0032190 acrosin binding	4	2.99e-09	3.2	1	Molecular Function	GO:0032190	acrosin binding	2.99e-09	1.43e-06	0	4	4	4
GO:0035805 egg coat	3	3.68e-07	2.308	1	Cellular Component	GO:0035805	egg coat	3.68e-07	0.000110475	0	3	3	3
GO:0005576 extracellular region	31	9.82e-07	23.846	0.018	Cellular Component	GO:0005576	extracellular region	9.82e-07	0.000147322	20	11	31	1697
GO:0022414 reproductive process	22	5.97e-06	17.188	0.022	Biological Process	GO:0022414	reproductive process	5.97e-06	0.008059	10	12	22	1018
GO:0000003 reproduction	22	6.16e-06	17.188	0.022	Biological Process	GO:0000003	reproduction	6.16e-06	0.008059	10	12	22	1020
GO:0005615 extracellular space	21	9.22e-05	16.154	0.018	Cellular Component	GO:0005615	extracellular space	9.22e-05	0.00922233	14	7	21	1167
GO:0003006 developmental process involved in reproduction	17	1.37e-05	13.281	0.025	Biological Process	GO:0003006	developmental process involved in reproduction	1.37e-05	0.00929638	7	10	17	686
GO:0032502 developmental process	58	1.42e-05	45.312	0.012	Biological Process	GO:0032502	developmental process	1.42e-05	0.00929638	34	24	58	4747
GO:0035804 structural constituent of egg coat	2	5.55e-05	1.6	1	Molecular Function	GO:0035804	structural constituent of egg coat	5.55e-05	0.013325	0	2	2	2
GO:0060674 placenta blood vessel development	4	2.8e-05	3.125	0.167	Biological Process	GO:0060674	placenta blood vessel development	2.8e-05	0.0139153	3	1	4	24
GO:0048608 reproductive structure development	11	3.43e-05	8.594	0.034	Biological Process	GO:0048608	reproductive structure development	3.43e-05	0.0139153	5	6	11	327
GO:0061458 reproductive system development	11	3.72e-05	8.594	0.033	Biological Process	GO:0061458	reproductive system development	3.72e-05	0.0139153	5	6	11	330
GO:0071492 cellular response to UV-A	3	4.69e-05	2.344	0.3	Biological Process	GO:0071492	cellular response to UV-A	4.69e-05	0.015334	3	0	3	10
GO:0035976 transcription factor AP-1 complex	2	0.000307704	1.538	0.5	Cellular Component	GO:0035976	transcription factor AP-1 complex	0.000307704	0.0153852	2	0	2	4
GO:0097179 protease inhibitor complex	2	0.000307704	1.538	0.5	Cellular Component	GO:0097179	protease inhibitor complex	0.000307704	0.0153852	1	1	2	4
GO:0097180 serine protease inhibitor complex	2	0.000307704	1.538	0.5	Cellular Component	GO:0097180	serine protease inhibitor complex	0.000307704	0.0153852	1	1	2	4
GO:0048856 anatomical structure development	53	6.29e-05	41.406	0.012	Biological Process	GO:0048856	anatomical structure development	6.29e-05	0.0182627	32	21	53	4386
GO:0070141 response to UV-A	3	8.51e-05	2.344	0.25	Biological Process	GO:0070141	response to UV-A	8.51e-05	0.0222452	3	0	3	12
GO:0009888 tissue development	25	0.000104238	19.531	0.017	Biological Process	GO:0009888	tissue development	0.000104238	0.0239903	14	11	25	1499
GO:1901700 response to oxygen-containing compound	19	0.00011009	14.844	0.02	Biological Process	GO:1901700	response to oxygen-containing compound	0.00011009	0.0239903	16	3	19	974
GO:0048018 receptor ligand activity	11	0.000178509	8.8	0.028	Molecular Function	GO:0048018	receptor ligand activity	0.000178509	0.0249558	5	6	11	393
GO:0030546 signaling receptor activator activity	11	0.000207965	8.8	0.028	Molecular Function	GO:0030546	signaling receptor activator activity	0.000207965	0.0249558	5	6	11	400
GO:0031012 extracellular matrix	9	0.000707091	6.923	0.027	Cellular Component	GO:0031012	extracellular matrix	0.000707091	0.0253997	5	4	9	333
GO:0030312 external encapsulating structure	9	0.000722306	6.923	0.027	Cellular Component	GO:0030312	external encapsulating structure	0.000722306	0.0253997	5	4	9	334
GO:1904090 peptidase inhibitor complex	2	0.000761991	1.538	0.333	Cellular Component	GO:1904090	peptidase inhibitor complex	0.000761991	0.0253997	1	1	2	6
GO:0005102 signaling receptor binding	20	0.000299411	16	0.018	Molecular Function	GO:0005102	signaling receptor binding	0.000299411	0.0284923	10	10	20	1140
GO:0030545 signaling receptor regulator activity	11	0.000356153	8.8	0.026	Molecular Function	GO:0030545	signaling receptor regulator activity	0.000356153	0.0284923	5	6	11	426
GO:0048627 myoblast development	2	0.000165025	1.562	0.667	Biological Process	GO:0048627	myoblast development	0.000165025	0.0309054	2	0	2	3
GO:0008406 gonad development	7	0.000176527	5.469	0.045	Biological Process	GO:0008406	gonad development	0.000176527	0.0309054	2	5	7	157
GO:0010033 response to organic substance	31	0.000187352	24.219	0.014	Biological Process	GO:0010033	response to organic substance	0.000187352	0.0309054	21	10	31	2142
GO:0007275 multicellular organism development	47	0.000189096	36.719	0.012	Biological Process	GO:0007275	multicellular organism development	0.000189096	0.0309054	31	16	47	3867
GO:0045137 development of primary sexual characteristics	7	0.000206114	5.469	0.043	Biological Process	GO:0045137	development of primary sexual characteristics	0.000206114	0.0317053	2	5	7	161
GO:0006954 inflammatory response	12	0.000234672	9.375	0.025	Biological Process	GO:0006954	inflammatory response	0.000234672	0.0318232	9	3	12	476
GO:0010243 response to organonitrogen compound	14	0.000242855	10.938	0.022	Biological Process	GO:0010243	response to organonitrogen compound	0.000242855	0.0318232	10	4	14	626
GO:0014074 response to purine-containing compound	5	0.00024339	3.906	0.067	Biological Process	GO:0014074	response to purine-containing compound	0.00024339	0.0318232	3	2	5	75
GO:0071944 cell periphery	55	0.00123781	42.308	0.01	Cellular Component	GO:0071944	cell periphery	0.00123781	0.0371343	27	28	55	5311
GO:0002455 humoral immune response mediated by circulating immunoglobulin	4	0.000319023	3.125	0.091	Biological Process	GO:0002455	humoral immune response mediated by circulating immunoglobulin	0.000319023	0.0397097	2	2	4	44
GO:0001541 ovarian follicle development	4	0.000348137	3.125	0.089	Biological Process	GO:0001541	ovarian follicle development	0.000348137	0.0397097	2	2	4	45
GO:0030856 regulation of epithelial cell differentiation	6	0.000349263	4.688	0.048	Biological Process	GO:0030856	regulation of epithelial cell differentiation	0.000349263	0.0397097	5	1	6	125
GO:0010035 response to inorganic substance	9	0.000381935	7.031	0.03	Biological Process	GO:0010035	response to inorganic substance	0.000381935	0.041615	7	2	9	296
GO:0005125 cytokine activity	7	0.000622687	5.6	0.036	Molecular Function	GO:0005125	cytokine activity	0.000622687	0.0426986	2	5	7	193
GO:0061134 peptidase regulator activity	7	0.000791335	5.6	0.035	Molecular Function	GO:0061134	peptidase regulator activity	0.000791335	0.0474801	5	2	7	201
GO:0044703 multi-organism reproductive process	14	0.000460108	10.938	0.021	Biological Process	GO:0044703	multi-organism reproductive process	0.000460108	0.0481273	7	7	14	667
