# Supplementary material for: Comparative Analysis of the Ovary Transcriptome among Wanyue Black and Yorkshire Gilts Using RNA-Seq
Source: Vet Sci. 2024 Mar 4;11(3):115. doi: 10.3390/vetsci11030115 (PMC10975710; doi:10.3390/vetsci11030115)
Supplement: Supplementary file 1 [file vetsci-11-00115-s001.zip › Supplement_Table_3.xls]

## Sheet: Supplement_Table_3
Table S2. The KEGG pathway analyses of DEGs
KEGG pathway	num	pvalue	per	ratio	class	ID	Descrption	Pvalue	Qvalue	Up	Down	fg_num	bg_num
Complement and coagulation cascades	6	0.000194533	7.317	0.061	Organismal Systems	ko04610	Complement and coagulation cascades	0.000194533	0.035794	4	2	6	99
Relaxin signaling pathway	6	0.000982918	7.317	0.045	Organismal Systems	ko04926	Relaxin signaling pathway	0.000982918	0.0791275	4	2	6	134
IL-17 signaling pathway	5	0.00129012	6.098	0.053	Organismal Systems	ko04657	IL-17 signaling pathway	0.00129012	0.0791275	5	0	5	95
Steroid hormone biosynthesis	4	0.00282834	4.878	0.058	Metabolism	ko00140	Steroid hormone biosynthesis	0.00282834	0.110223	3	1	4	69
Neuroactive ligand-receptor interaction	9	0.00352752	10.976	0.025	Environmental Information Processing	ko04080	Neuroactive ligand-receptor interaction	0.00352752	0.110223	5	4	9	360
TNF signaling pathway	5	0.00359424	6.098	0.042	Environmental Information Processing	ko04668	TNF signaling pathway	0.00359424	0.110223	5	0	5	120
Osteoclast differentiation	5	0.0064889	6.098	0.036	Organismal Systems	ko04380	Osteoclast differentiation	0.0064889	0.161176	5	0	5	138
Estrogen signaling pathway	5	0.00709485	6.098	0.035	Organismal Systems	ko04915	Estrogen signaling pathway	0.00709485	0.161176	2	3	5	141
PPAR signaling pathway	4	0.00788359	4.878	0.043	Organismal Systems	ko03320	PPAR signaling pathway	0.00788359	0.161176	3	1	4	92
Cell adhesion molecules	6	0.0132692	7.317	0.026	Environmental Information Processing	ko04514	Cell adhesion molecules	0.0132692	0.222629	4	2	6	228
Ovarian steroidogenesis	3	0.0133094	3.659	0.052	Organismal Systems	ko04913	Ovarian steroidogenesis	0.0133094	0.222629	2	1	3	58
Pantothenate and CoA biosynthesis	2	0.0163042	2.439	0.087	Metabolism	ko00770	Pantothenate and CoA biosynthesis	0.0163042	0.237678	2	0	2	23
Glycerolipid metabolism	3	0.0180558	3.659	0.046	Metabolism	ko00561	Glycerolipid metabolism	0.0180558	0.237678	2	1	3	65
Hippo signaling pathway	5	0.0188986	6.098	0.028	Environmental Information Processing	ko04390	Hippo signaling pathway	0.0188986	0.237678	3	2	5	180
Growth hormone synthesis, secretion and action	4	0.0193759	4.878	0.033	Organismal Systems	ko04935	Growth hormone synthesis, secretion and action	0.0193759	0.237678	3	1	4	120
Prolactin signaling pathway	3	0.0236287	3.659	0.042	Organismal Systems	ko04917	Prolactin signaling pathway	0.0236287	0.27173	2	1	3	72
Starch and sucrose metabolism	2	0.0358989	2.439	0.057	Metabolism	ko00500	Starch and sucrose metabolism	0.0358989	0.387317	2	0	2	35
Breast cancer	4	0.0378897	4.878	0.027	Human Diseases	ko05224	Breast cancer	0.0378897	0.387317	2	2	4	148
Fluid shear stress and atherosclerosis	4	0.0445581	4.878	0.026	Human Diseases	ko05418	Fluid shear stress and atherosclerosis	0.0445581	0.421299	4	0	4	156
Bladder cancer	2	0.0457933	2.439	0.05	Human Diseases	ko05219	Bladder cancer	0.0457933	0.421299	2	0	2	40
Endocrine resistance	3	0.0489851	3.659	0.031	Human Diseases	ko01522	Endocrine resistance	0.0489851	0.422403	2	1	3	96
Cushing syndrome	4	0.0509012	4.878	0.025	Human Diseases	ko04934	Cushing syndrome	0.0509012	0.422403	3	1	4	163
Wnt signaling pathway	4	0.0528004	4.878	0.024	Environmental Information Processing	ko04310	Wnt signaling pathway	0.0528004	0.422403	2	2	4	165
Melanogenesis	3	0.062299	3.659	0.028	Organismal Systems	ko04916	Melanogenesis	0.062299	0.45316	1	2	3	106
Parathyroid hormone synthesis, secretion and action	3	0.0637146	3.659	0.028	Organismal Systems	ko04928	Parathyroid hormone synthesis, secretion and action	0.0637146	0.45316	3	0	3	107
Riboflavin metabolism	1	0.0664964	1.22	0.125	Metabolism	ko00740	Riboflavin metabolism	0.0664964	0.45316	1	0	1	8
Dorso-ventral axis formation	1	0.0664964	1.22	0.125	Organismal Systems	ko04320	Dorso-ventral axis formation	0.0664964	0.45316	0	1	1	8
Fat digestion and absorption	2	0.0705143	2.439	0.039	Organismal Systems	ko04975	Fat digestion and absorption	0.0705143	0.463379	1	1	2	51
Arginine and proline metabolism	2	0.0803728	2.439	0.036	Metabolism	ko00330	Arginine and proline metabolism	0.0803728	0.509951	2	0	2	55
Basal cell carcinoma	2	0.10125	2.439	0.032	Human Diseases	ko05217	Basal cell carcinoma	0.10125	0.620999	1	1	2	63
Ferroptosis	2	0.10943	2.439	0.03	Cellular Processes	ko04216	Ferroptosis	0.10943	0.626194	2	0	2	66
MAPK signaling pathway	5	0.111725	6.098	0.017	Environmental Information Processing	ko04010	MAPK signaling pathway	0.111725	0.626194	4	1	5	298
Proteoglycans in cancer	4	0.112307	4.878	0.019	Human Diseases	ko05205	Proteoglycans in cancer	0.112307	0.626194	3	1	4	215
Cortisol synthesis and secretion	2	0.120599	2.439	0.029	Organismal Systems	ko04927	Cortisol synthesis and secretion	0.120599	0.63963	2	0	2	70
Leukocyte transendothelial migration	3	0.125663	3.659	0.021	Organismal Systems	ko04670	Leukocyte transendothelial migration	0.125663	0.63963	3	0	3	144
Primary bile acid biosynthesis	1	0.128621	1.22	0.062	Metabolism	ko00120	Primary bile acid biosynthesis	0.128621	0.63963	0	1	1	16
Selenocompound metabolism	1	0.128621	1.22	0.062	Metabolism	ko00450	Selenocompound metabolism	0.128621	0.63963	0	1	1	16
Fatty acid biosynthesis	1	0.143503	1.22	0.056	Metabolism	ko00061	Fatty acid biosynthesis	0.143503	0.656404	1	0	1	18
Lipid and atherosclerosis	4	0.151453	4.878	0.017	Human Diseases	ko05417	Lipid and atherosclerosis	0.151453	0.656404	4	0	4	241
Adipocytokine signaling pathway	2	0.155596	2.439	0.024	Organismal Systems	ko04920	Adipocytokine signaling pathway	0.155596	0.656404	2	0	2	82
Chagas disease	3	0.157307	3.659	0.019	Human Diseases	ko05142	Chagas disease	0.157307	0.656404	3	0	3	160
Transcriptional misregulation in cancer	4	0.157896	4.878	0.016	Human Diseases	ko05202	Transcriptional misregulation in cancer	0.157896	0.656404	3	1	4	245
Metabolic pathways	18	0.163565	21.951	0.011	Metabolism	ko01100	Metabolic pathways	0.163565	0.656404	11	7	18	1655
Glycosaminoglycan biosynthesis - chondroitin sulfate / dermatan sulfate	1	0.165356	1.22	0.048	Metabolism	ko00532	Glycosaminoglycan biosynthesis - chondroitin sulfate / dermatan sulfate	0.165356	0.656404	1	0	1	21
Arachidonic acid metabolism	2	0.167664	2.439	0.023	Metabolism	ko00590	Arachidonic acid metabolism	0.167664	0.656404	0	2	2	86
ErbB signaling pathway	2	0.167664	2.439	0.023	Environmental Information Processing	ko04012	ErbB signaling pathway	0.167664	0.656404	1	1	2	86
Phospholipase D signaling pathway	3	0.167668	3.659	0.018	Environmental Information Processing	ko04072	Phospholipase D signaling pathway	0.167668	0.656404	0	3	3	165
mTOR signaling pathway	3	0.171869	3.659	0.018	Environmental Information Processing	ko04150	mTOR signaling pathway	0.171869	0.658831	2	1	3	167
Hepatocellular carcinoma	3	0.178227	3.659	0.018	Human Diseases	ko05225	Hepatocellular carcinoma	0.178227	0.660996	1	2	3	170
Hippo signaling pathway - fly	1	0.179618	1.22	0.043	Environmental Information Processing	ko04391	Hippo signaling pathway - fly	0.179618	0.660996	1	0	1	23
Progesterone-mediated oocyte maturation	2	0.195355	2.439	0.021	Organismal Systems	ko04914	Progesterone-mediated oocyte maturation	0.195355	0.691257	1	1	2	95
Morphine addiction	2	0.195355	2.439	0.021	Human Diseases	ko05032	Morphine addiction	0.195355	0.691257	1	1	2	95
Colorectal cancer	2	0.20159	2.439	0.021	Human Diseases	ko05210	Colorectal cancer	0.20159	0.699859	2	0	2	97
Pertussis	2	0.207848	2.439	0.02	Human Diseases	ko05133	Pertussis	0.207848	0.708224	2	0	2	99
Aldosterone synthesis and secretion	2	0.217274	2.439	0.02	Organismal Systems	ko04925	Aldosterone synthesis and secretion	0.217274	0.713325	2	0	2	102
Ascorbate and aldarate metabolism	1	0.220976	1.22	0.034	Metabolism	ko00053	Ascorbate and aldarate metabolism	0.220976	0.713325	1	0	1	29
Hippo signaling pathway - multiple species	1	0.220976	1.22	0.034	Environmental Information Processing	ko04392	Hippo signaling pathway - multiple species	0.220976	0.713325	1	0	1	29
Pentose and glucuronate interconversions	1	0.227665	1.22	0.033	Metabolism	ko00040	Pentose and glucuronate interconversions	0.227665	0.722249	1	0	1	30
Galactose metabolism	1	0.234298	1.22	0.032	Metabolism	ko00052	Galactose metabolism	0.234298	0.730693	1	0	1	31
Circadian rhythm	1	0.247396	1.22	0.03	Organismal Systems	ko04710	Circadian rhythm	0.247396	0.75868	1	0	1	33
Chemical carcinogenesis - receptor activation	3	0.260972	3.659	0.014	Human Diseases	ko05207	Chemical carcinogenesis - receptor activation	0.260972	0.764194	3	0	3	207
Gastric cancer	3	0.260972	3.659	0.014	Human Diseases	ko05226	Gastric cancer	0.260972	0.764194	1	2	3	207
Insulin resistance	2	0.261653	2.439	0.017	Human Diseases	ko04931	Insulin resistance	0.261653	0.764194	2	0	2	116
Hematopoietic cell lineage	2	0.271201	2.439	0.017	Organismal Systems	ko04640	Hematopoietic cell lineage	0.271201	0.772604	0	2	2	119
Nicotinate and nicotinamide metabolism	1	0.272931	1.22	0.027	Metabolism	ko00760	Nicotinate and nicotinamide metabolism	0.272931	0.772604	1	0	1	37
HIF-1 signaling pathway	2	0.283927	2.439	0.016	Environmental Information Processing	ko04066	HIF-1 signaling pathway	0.283927	0.788814	2	0	2	123
Serotonergic synapse	2	0.290285	2.439	0.016	Organismal Systems	ko04726	Serotonergic synapse	0.290285	0.788814	1	1	2	125
Nicotine addiction	1	0.291518	1.22	0.025	Human Diseases	ko05033	Nicotine addiction	0.291518	0.788814	1	0	1	40
Oocyte meiosis	2	0.296637	2.439	0.016	Cellular Processes	ko04114	Oocyte meiosis	0.296637	0.791031	1	1	2	127
Vasopressin-regulated water reabsorption	1	0.315573	1.22	0.023	Organismal Systems	ko04962	Vasopressin-regulated water reabsorption	0.315573	0.80012	0	1	1	44
Porphyrin metabolism	1	0.32146	1.22	0.022	Metabolism	ko00860	Porphyrin metabolism	0.32146	0.80012	1	0	1	45
Tryptophan metabolism	1	0.327297	1.22	0.022	Metabolism	ko00380	Tryptophan metabolism	0.327297	0.80012	0	1	1	46
cAMP signaling pathway	3	0.331268	3.659	0.013	Environmental Information Processing	ko04024	cAMP signaling pathway	0.331268	0.80012	2	1	3	237
Dopaminergic synapse	2	0.334535	2.439	0.014	Organismal Systems	ko04728	Dopaminergic synapse	0.334535	0.80012	1	1	2	139
Other types of O-glycan biosynthesis	1	0.338821	1.22	0.021	Metabolism	ko00514	Other types of O-glycan biosynthesis	0.338821	0.80012	0	1	1	48
Type II diabetes mellitus	1	0.338821	1.22	0.021	Human Diseases	ko04930	Type II diabetes mellitus	0.338821	0.80012	1	0	1	48
Pathways in cancer	6	0.348187	7.317	0.011	Human Diseases	ko05200	Pathways in cancer	0.348187	0.80012	4	2	6	561
Insulin signaling pathway	2	0.353285	2.439	0.014	Organismal Systems	ko04910	Insulin signaling pathway	0.353285	0.80012	1	1	2	145
Signaling pathways regulating pluripotency of stem cells	2	0.356393	2.439	0.014	Cellular Processes	ko04550	Signaling pathways regulating pluripotency of stem cells	0.356393	0.80012	1	1	2	146
Fatty acid degradation	1	0.366787	1.22	0.019	Metabolism	ko00071	Fatty acid degradation	0.366787	0.80012	1	0	1	53
Apoptosis	2	0.368774	2.439	0.013	Cellular Processes	ko04210	Apoptosis	0.368774	0.80012	2	0	2	150
Carbohydrate digestion and absorption	1	0.372238	1.22	0.019	Organismal Systems	ko04973	Carbohydrate digestion and absorption	0.372238	0.80012	1	0	1	54
Oxytocin signaling pathway	2	0.378001	2.439	0.013	Organismal Systems	ko04921	Oxytocin signaling pathway	0.378001	0.80012	2	0	2	153
Fatty acid metabolism	1	0.388316	1.22	0.018	Metabolism	ko01212	Fatty acid metabolism	0.388316	0.80012	1	0	1	57
Pyrimidine metabolism	1	0.393584	1.22	0.017	Metabolism	ko00240	Pyrimidine metabolism	0.393584	0.80012	1	0	1	58
VEGF signaling pathway	1	0.393584	1.22	0.017	Environmental Information Processing	ko04370	VEGF signaling pathway	0.393584	0.80012	0	1	1	58
Regulation of lipolysis in adipocytes	1	0.398807	1.22	0.017	Organismal Systems	ko04923	Regulation of lipolysis in adipocytes	0.398807	0.80012	0	1	1	59
Glutathione metabolism	1	0.409121	1.22	0.016	Metabolism	ko00480	Glutathione metabolism	0.409121	0.80012	1	0	1	61
Retrograde endocannabinoid signaling	2	0.411345	2.439	0.012	Organismal Systems	ko04723	Retrograde endocannabinoid signaling	0.411345	0.80012	1	1	2	164
Staphylococcus aureus infection	2	0.414335	2.439	0.012	Human Diseases	ko05150	Staphylococcus aureus infection	0.414335	0.80012	0	2	2	165
MicroRNAs in cancer	2	0.417318	2.439	0.012	Human Diseases	ko05206	MicroRNAs in cancer	0.417318	0.80012	1	1	2	166
Drug metabolism - cytochrome P450	1	0.41926	1.22	0.016	Metabolism	ko00982	Drug metabolism - cytochrome P450	0.41926	0.80012	1	0	1	63
Cytokine-cytokine receptor interaction	3	0.436064	3.659	0.011	Environmental Information Processing	ko04060	Cytokine-cytokine receptor interaction	0.436064	0.80012	0	3	3	282
Lysine degradation	1	0.439025	1.22	0.015	Metabolism	ko00310	Lysine degradation	0.439025	0.80012	0	1	1	67
Chemical carcinogenesis - DNA adducts	1	0.443861	1.22	0.015	Human Diseases	ko05204	Chemical carcinogenesis - DNA adducts	0.443861	0.80012	1	0	1	68
Thermogenesis	3	0.445147	3.659	0.01	Organismal Systems	ko04714	Thermogenesis	0.445147	0.80012	1	2	3	286
Rheumatoid arthritis	2	0.44672	2.439	0.011	Human Diseases	ko05323	Rheumatoid arthritis	0.44672	0.80012	2	0	2	176
Metabolism of xenobiotics by cytochrome P450	1	0.453411	1.22	0.014	Metabolism	ko00980	Metabolism of xenobiotics by cytochrome P450	0.453411	0.80012	1	0	1	70
Amphetamine addiction	1	0.453411	1.22	0.014	Human Diseases	ko05031	Amphetamine addiction	0.453411	0.80012	1	0	1	70
Tight junction	2	0.455383	2.439	0.011	Cellular Processes	ko04530	Tight junction	0.455383	0.80012	2	0	2	179
Hepatitis C	2	0.455383	2.439	0.011	Human Diseases	ko05160	Hepatitis C	0.455383	0.80012	2	0	2	179
Hepatitis B	2	0.461117	2.439	0.011	Human Diseases	ko05161	Hepatitis B	0.461117	0.80012	2	0	2	181
Renin secretion	1	0.467433	1.22	0.014	Organismal Systems	ko04924	Renin secretion	0.467433	0.80012	0	1	1	73
Human T-cell leukemia virus 1 infection	3	0.467607	3.659	0.01	Human Diseases	ko05166	Human T-cell leukemia virus 1 infection	0.467607	0.80012	3	0	3	296
Taste transduction	1	0.476583	1.22	0.013	Organismal Systems	ko04742	Taste transduction	0.476583	0.80012	0	1	1	75
Calcium signaling pathway	3	0.480898	3.659	0.01	Environmental Information Processing	ko04020	Calcium signaling pathway	0.480898	0.80012	2	1	3	302
Chemokine signaling pathway	2	0.480909	2.439	0.011	Organismal Systems	ko04062	Chemokine signaling pathway	0.480909	0.80012	0	2	2	188
Alcoholism	2	0.483701	2.439	0.011	Human Diseases	ko05034	Alcoholism	0.483701	0.80012	1	1	2	189
Drug metabolism - other enzymes	1	0.485577	1.22	0.013	Metabolism	ko00983	Drug metabolism - other enzymes	0.485577	0.80012	1	0	1	77
Glioma	1	0.485577	1.22	0.013	Human Diseases	ko05214	Glioma	0.485577	0.80012	0	1	1	77
Systemic lupus erythematosus	2	0.486484	2.439	0.011	Human Diseases	ko05322	Systemic lupus erythematosus	0.486484	0.80012	2	0	2	190
Amoebiasis	2	0.492022	2.439	0.01	Human Diseases	ko05146	Amoebiasis	0.492022	0.80012	2	0	2	192
Chronic myeloid leukemia	1	0.494419	1.22	0.013	Human Diseases	ko05220	Chronic myeloid leukemia	0.494419	0.80012	0	1	1	79
Non-alcoholic fatty liver disease	2	0.502988	2.439	0.01	Human Diseases	ko04932	Non-alcoholic fatty liver disease	0.502988	0.80012	2	0	2	196
Retinol metabolism	1	0.507401	1.22	0.012	Metabolism	ko00830	Retinol metabolism	0.507401	0.80012	1	0	1	82
Arrhythmogenic right ventricular cardiomyopathy	1	0.507401	1.22	0.012	Human Diseases	ko05412	Arrhythmogenic right ventricular cardiomyopathy	0.507401	0.80012	0	1	1	82
p53 signaling pathway	1	0.511654	1.22	0.012	Cellular Processes	ko04115	p53 signaling pathway	0.511654	0.80012	1	0	1	83
Peroxisome	1	0.520053	1.22	0.012	Cellular Processes	ko04146	Peroxisome	0.520053	0.80012	1	0	1	85
EGFR tyrosine kinase inhibitor resistance	1	0.524199	1.22	0.012	Human Diseases	ko01521	EGFR tyrosine kinase inhibitor resistance	0.524199	0.80012	0	1	1	86
Viral protein interaction with cytokine and cytokine receptor	1	0.524199	1.22	0.012	Environmental Information Processing	ko04061	Viral protein interaction with cytokine and cytokine receptor	0.524199	0.80012	0	1	1	86
Parkinson disease	3	0.526166	3.659	0.009	Human Diseases	ko05012	Parkinson disease	0.526166	0.80012	1	2	3	323
Bacterial invasion of epithelial cells	1	0.544403	1.22	0.011	Human Diseases	ko05100	Bacterial invasion of epithelial cells	0.544403	0.817891	0	1	1	91
ECM-receptor interaction	1	0.552245	1.22	0.011	Environmental Information Processing	ko04512	ECM-receptor interaction	0.552245	0.817891	1	0	1	93
Kaposi sarcoma-associated herpesvirus infection	2	0.558042	2.439	0.009	Human Diseases	ko05167	Kaposi sarcoma-associated herpesvirus infection	0.558042	0.817891	2	0	2	217
TGF-beta signaling pathway	1	0.563759	1.22	0.01	Environmental Information Processing	ko04350	TGF-beta signaling pathway	0.563759	0.817891	0	1	1	96
GABAergic synapse	1	0.567532	1.22	0.01	Organismal Systems	ko04727	GABAergic synapse	0.567532	0.817891	1	0	1	97
Bile secretion	1	0.567532	1.22	0.01	Organismal Systems	ko04976	Bile secretion	0.567532	0.817891	1	0	1	97
B cell receptor signaling pathway	1	0.574981	1.22	0.01	Organismal Systems	ko04662	B cell receptor signaling pathway	0.574981	0.817891	1	0	1	99
Choline metabolism in cancer	1	0.578657	1.22	0.01	Human Diseases	ko05231	Choline metabolism in cancer	0.578657	0.817891	1	0	1	100
Glycerophospholipid metabolism	1	0.582302	1.22	0.01	Metabolism	ko00564	Glycerophospholipid metabolism	0.582302	0.817891	1	0	1	101
Prostate cancer	1	0.582302	1.22	0.01	Human Diseases	ko05215	Prostate cancer	0.582302	0.817891	1	0	1	101
Pancreatic secretion	1	0.593052	1.22	0.01	Organismal Systems	ko04972	Pancreatic secretion	0.593052	0.825336	0	1	1	104
Circadian entrainment	1	0.596575	1.22	0.01	Organismal Systems	ko04713	Circadian entrainment	0.596575	0.825336	1	0	1	105
AGE-RAGE signaling pathway in diabetic complications	1	0.610365	1.22	0.009	Human Diseases	ko04933	AGE-RAGE signaling pathway in diabetic complications	0.610365	0.838113	1	0	1	109
Leishmaniasis	1	0.617085	1.22	0.009	Human Diseases	ko05140	Leishmaniasis	0.617085	0.840816	1	0	1	111
Toll-like receptor signaling pathway	1	0.62369	1.22	0.009	Organismal Systems	ko04620	Toll-like receptor signaling pathway	0.62369	0.840816	1	0	1	113
Cholinergic synapse	1	0.636564	1.22	0.009	Organismal Systems	ko04725	Cholinergic synapse	0.636564	0.840816	1	0	1	117
PI3K-Akt signaling pathway	3	0.637385	3.659	0.008	Environmental Information Processing	ko04151	PI3K-Akt signaling pathway	0.637385	0.840816	1	2	3	380
Sphingolipid signaling pathway	1	0.642837	1.22	0.008	Environmental Information Processing	ko04071	Sphingolipid signaling pathway	0.642837	0.840816	0	1	1	119
Glutamatergic synapse	1	0.642837	1.22	0.008	Organismal Systems	ko04724	Glutamatergic synapse	0.642837	0.840816	0	1	1	119
Diabetic cardiomyopathy	2	0.644321	2.439	0.008	Human Diseases	ko05415	Diabetic cardiomyopathy	0.644321	0.840816	1	1	2	254
Inflammatory mediator regulation of TRP channels	1	0.658055	1.22	0.008	Organismal Systems	ko04750	Inflammatory mediator regulation of TRP channels	0.658055	0.842544	1	0	1	124
Platelet activation	1	0.661021	1.22	0.008	Organismal Systems	ko04611	Platelet activation	0.661021	0.842544	0	1	1	125
Neurotrophin signaling pathway	1	0.661021	1.22	0.008	Organismal Systems	ko04722	Neurotrophin signaling pathway	0.661021	0.842544	0	1	1	125
Malaria	1	0.663961	1.22	0.008	Human Diseases	ko05144	Malaria	0.663961	0.842544	1	0	1	126
Pathways of neurodegeneration - multiple diseases	4	0.681071	4.878	0.007	Human Diseases	ko05022	Pathways of neurodegeneration - multiple diseases	0.681071	0.847332	1	3	4	536
Coronavirus disease - COVID-19	3	0.68506	3.659	0.007	Human Diseases	ko05171	Coronavirus disease - COVID-19	0.68506	0.847332	3	0	3	408
Purine metabolism	1	0.686596	1.22	0.007	Metabolism	ko00230	Purine metabolism	0.686596	0.847332	1	0	1	134
Chemical carcinogenesis - reactive oxygen species	2	0.689114	2.439	0.007	Human Diseases	ko05208	Chemical carcinogenesis - reactive oxygen species	0.689114	0.847332	1	1	2	276
Lysosome	1	0.692015	1.22	0.007	Cellular Processes	ko04142	Lysosome	0.692015	0.847332	1	0	1	136
Th1 and Th2 cell differentiation	1	0.69997	1.22	0.007	Organismal Systems	ko04658	Th1 and Th2 cell differentiation	0.69997	0.847332	1	0	1	139
PD-L1 expression and PD-1 checkpoint pathway in cancer	1	0.69997	1.22	0.007	Human Diseases	ko05235	PD-L1 expression and PD-1 checkpoint pathway in cancer	0.69997	0.847332	1	0	1	139
Natural killer cell mediated cytotoxicity	1	0.707723	1.22	0.007	Organismal Systems	ko04650	Natural killer cell mediated cytotoxicity	0.707723	0.848008	0	1	1	142
Ras signaling pathway	2	0.709746	2.439	0.007	Environmental Information Processing	ko04014	Ras signaling pathway	0.709746	0.848008	0	2	2	287
Viral myocarditis	1	0.725051	1.22	0.007	Human Diseases	ko05416	Viral myocarditis	0.725051	0.85033	0	1	1	149
Apelin signaling pathway	1	0.727442	1.22	0.007	Environmental Information Processing	ko04371	Apelin signaling pathway	0.727442	0.85033	1	0	1	150
Autophagy - animal	1	0.732163	1.22	0.007	Cellular Processes	ko04140	Autophagy - animal	0.732163	0.85033	1	0	1	152
Alcoholic liver disease	1	0.732163	1.22	0.007	Human Diseases	ko04936	Alcoholic liver disease	0.732163	0.85033	1	0	1	152
T cell receptor signaling pathway	1	0.736803	1.22	0.006	Organismal Systems	ko04660	T cell receptor signaling pathway	0.736803	0.85033	1	0	1	154
Alzheimer disease	3	0.739417	3.659	0.007	Human Diseases	ko05010	Alzheimer disease	0.739417	0.85033	1	2	3	444
Ubiquitin mediated proteolysis	1	0.748058	1.22	0.006	Genetic Information Processing	ko04120	Ubiquitin mediated proteolysis	0.748058	0.854924	1	0	1	159
Th17 cell differentiation	1	0.760938	1.22	0.006	Organismal Systems	ko04659	Th17 cell differentiation	0.760938	0.862769	1	0	1	165
Cellular senescence	1	0.765086	1.22	0.006	Cellular Processes	ko04218	Cellular senescence	0.765086	0.862769	1	0	1	167
cGMP-PKG signaling pathway	1	0.777106	1.22	0.006	Environmental Information Processing	ko04022	cGMP-PKG signaling pathway	0.777106	0.862769	0	1	1	173
JAK-STAT signaling pathway	1	0.777106	1.22	0.006	Environmental Information Processing	ko04630	JAK-STAT signaling pathway	0.777106	0.862769	1	0	1	173
Prion disease	2	0.778367	2.439	0.006	Human Diseases	ko05020	Prion disease	0.778367	0.862769	1	1	2	329
Axon guidance	1	0.797585	1.22	0.005	Organismal Systems	ko04360	Axon guidance	0.797585	0.867903	1	0	1	184
Human papillomavirus infection	2	0.800584	2.439	0.006	Human Diseases	ko05165	Human papillomavirus infection	0.800584	0.867903	1	1	2	345
Phagosome	1	0.806268	1.22	0.005	Cellular Processes	ko04145	Phagosome	0.806268	0.867903	1	0	1	189
Influenza A	1	0.80796	1.22	0.005	Human Diseases	ko05164	Influenza A	0.80796	0.867903	1	0	1	190
Oxidative phosphorylation	1	0.8113	1.22	0.005	Metabolism	ko00190	Oxidative phosphorylation	0.8113	0.867903	0	1	1	192
NOD-like receptor signaling pathway	1	0.8113	1.22	0.005	Organismal Systems	ko04621	NOD-like receptor signaling pathway	0.8113	0.867903	1	0	1	192
Yersinia infection	1	0.828672	1.22	0.005	Human Diseases	ko05135	Yersinia infection	0.828672	0.875538	1	0	1	203
Focal adhesion	1	0.831656	1.22	0.005	Cellular Processes	ko04510	Focal adhesion	0.831656	0.875538	0	1	1	205
Viral carcinogenesis	1	0.834589	1.22	0.005	Human Diseases	ko05203	Viral carcinogenesis	0.834589	0.875538	1	0	1	207
Measles	1	0.837471	1.22	0.005	Human Diseases	ko05162	Measles	0.837471	0.875538	1	0	1	209
Neutrophil extracellular trap formation	1	0.858812	1.22	0.004	Organismal Systems	ko04613	Neutrophil extracellular trap formation	0.858812	0.892777	1	0	1	225
Tuberculosis	1	0.874093	1.22	0.004	Human Diseases	ko05152	Tuberculosis	0.874093	0.903557	1	0	1	238
Salmonella infection	1	0.910003	1.22	0.004	Human Diseases	ko05132	Salmonella infection	0.910003	0.933581	1	0	1	276
Rap1 signaling pathway	1	0.916159	1.22	0.004	Environmental Information Processing	ko04015	Rap1 signaling pathway	0.916159	0.933581	0	1	1	284
Human immunodeficiency virus 1 infection	1	0.918359	1.22	0.003	Human Diseases	ko05170	Human immunodeficiency virus 1 infection	0.918359	0.933581	1	0	1	287
Huntington disease	1	0.958121	1.22	0.003	Human Diseases	ko05016	Huntington disease	0.958121	0.96865	0	1	1	362
Amyotrophic lateral sclerosis	1	0.97765	1.22	0.002	Human Diseases	ko05014	Amyotrophic lateral sclerosis	0.97765	0.981338	0	1	1	432
Herpes simplex virus 1 infection	1	0.981338	1.22	0.002	Human Diseases	ko05168	Herpes simplex virus 1 infection	0.981338	0.981338	1	0	1	452
